# Supplementary material for: Beyond Cognition: Cognitive Re-Education’s Impact on Quality of Life and Psychological Well-Being in People with Multiple Sclerosis—A Narrative Review
Source: NeuroSci. 2025 Jul 15;6(3):64. doi: 10.3390/neurosci6030064 (PMC12286144; doi:10.3390/neurosci6030064)
Supplement: Supplementary file 1 [file neurosci-06-00064-s001.zip]

Archive with 1 entries (1 files):
- neurosci-3693677-supplementary.pdf
